# Supplementary material for: The Mutagenic Plasticity of the Cholera Toxin B-Subunit Surface Residues: Stability and Affinity
Source: Toxins (Basel). 2024 Mar 4;16(3):133. doi: 10.3390/toxins16030133 (PMC10974167; doi:10.3390/toxins16030133)
Supplement: Supplementary file 1 [file toxins-16-00133-s001.zip]

Archive with 1 entries (1 files):
- toxins-2876673-supplementary.pdf
